# Supplementary material for: Implicit attitudes to sexual partner concurrency vary by sexual orientation but not by gender—A cross sectional study of Belgian students
Source: PLoS One. 2018 May 8;13(5):e0196821. doi: 10.1371/journal.pone.0196821 (PMC5940213; doi:10.1371/journal.pone.0196821)
Supplement: S1 IAT Test — (GZ) [file pone.0196821.s001.tar.gz]

Archive with 18 entries (17 files):
- script.opensesame
- pool
- pool/stim1.jpg
- pool/stim10.jpg
- pool/stim11.jpg
- pool/stim12.jpg
- pool/stim13.jpg
- pool/stim14.jpg
- pool/stim15.jpg
- pool/stim16.jpg
- pool/stim2.jpg
- pool/stim3.jpg
- pool/stim4.jpg
- pool/stim5.jpg
- pool/stim6.jpg
- pool/stim7.jpg
- pool/stim8.jpg
- pool/stim9.jpg
