# Supplementary material for: Implicit attitudes to sexual partner concurrency vary by sexual orientation but not by gender—A cross sectional study of Belgian students
Source: PLoS One. 2018 May 8;13(5):e0196821. doi: 10.1371/journal.pone.0196821 (PMC5940213; doi:10.1371/journal.pone.0196821)
Supplement: S1 IAT Test — (GZ) [file pone.0196821.s001.tar.gz › script.opensesame]

# Generated by OpenSesame 0.27.1 (Frisky Freud)
# Fri Apr 18 14:09:37 2014 (nt)
# <http://www.cogsci.nl/opensesame>

set foreground "white"
set subject_parity "even"
set font_size "18"
set description "Default description"
set font_family "mono"
set title "New experiment"
set font_bold "no"
set coordinates "relative"
set height "768"
set mouse_backend "legacy"
set start "experiment"
set compensation "0"
set sampler_backend "legacy"
set keyboard_backend "legacy"
set background "black"
set subject_nr "0"
set canvas_backend "legacy"
set width "1024"
set synth_backend "legacy"
set font_italic "no"

define text_display Combination_Instruction_Practice
	set foreground "white"
	set font_size "12"
	set description "Presents a display consisting of text"
	set maxchar "50"
	set align "center"
	__content__
	In this block you still need to categorize words as either "Positive" or "Negative".
	
	In this block, a second category is introduced.
	You will also need to categorize pictures as either "Monogamy" or "Multiple Partners".
	The category "Monogamy" is under the "Z"-key.
	The category "Multiple Partners" is under the "M"-key.
	
	By "Monogamy" we mean pictures that show somebody who only has one partner.
	By "Multiple Partners" we mean pictures that show somebody who is in a relationship with multiple persons at the same time.
	
	Try to work as accurately and as fast as possible.
	It is best to put your fingers on the "Z"- and "M"-key already.
	When you make an error or are too late, you will get to see a red cross (X).
	When you get a red cross, you need to press another key in order to continue with the task.
	
	Press Space to continue.
	__end__
	set background "black"
	set duration "keypress"
	set font_family "mono"

define keyboard_response keyboard_response
	set allowed_responses "z;m"
	set description "Collects keyboard responses"
	set timeout "10000"
	set flush "yes"

define loop block_loop_combination_practice
	set repeat "2"
	set description "Repeatedly runs another item"
	set skip "0"
	set offset "no"
	set item "practice_combination_sequence"
	set column_order "stim;correct_response"
	set cycles "16"
	set order "random"
	setcycle 0 correct_response "z"
	setcycle 0 stim "1"
	setcycle 1 correct_response "m"
	setcycle 1 stim "2"
	setcycle 2 correct_response "z"
	setcycle 2 stim "3"
	setcycle 3 correct_response "z"
	setcycle 3 stim "4"
	setcycle 4 correct_response "m"
	setcycle 4 stim "5"
	setcycle 5 correct_response "m"
	setcycle 5 stim "6"
	setcycle 6 correct_response "z"
	setcycle 6 stim "7"
	setcycle 7 correct_response "m"
	setcycle 7 stim "8"
	setcycle 8 correct_response "m"
	setcycle 8 stim "9"
	setcycle 9 correct_response "m"
	setcycle 9 stim "10"
	setcycle 10 correct_response "m"
	setcycle 10 stim "11"
	setcycle 11 correct_response "m"
	setcycle 11 stim "12"
	setcycle 12 correct_response "z"
	setcycle 12 stim "13"
	setcycle 13 correct_response "z"
	setcycle 13 stim "14"
	setcycle 14 correct_response "z"
	setcycle 14 stim "15"
	setcycle 15 correct_response "z"
	setcycle 15 stim "16"
	run practice_combination_sequence

define loop Reversed_Test
	set item "Reversed_Test_Block"
	set cycles "1"
	set column_order ""
	run Reversed_Test_Block

define text_display Testblok
	set foreground "white"
	set font_size "12"
	set description "Presents a display consisting of text"
	set maxchar "50"
	set align "center"
	__content__
	The next block is a test block.
	
	Press any key to start.
	__end__
	set background "black"
	set duration "keypress"
	set font_family "mono"

define sketchpad Error
	set duration "keypress"
	set description "Displays stimuli"
	draw textline -360 -300 "Positive" center=1 color=white font_family="mono" font_size=18 font_italic=no font_bold=no show_if="always"
	draw textline 360 -300 "Negative" center=1 color=white font_family="mono" font_size=18 font_italic=no font_bold=no show_if="always"
	draw textline -360 -250 "Monogamy" center=1 color=red font_family="mono" font_size=18 font_italic=no font_bold=no show_if="always"
	draw textline 360 -250 "Multiple Partners" center=1 color=red font_family="mono" font_size=18 font_italic=no font_bold=no show_if="always"
	draw line -32 -32 32 32 penwidth=3 color=#ff0000 show_if="always"
	draw line 32 -32 -32 32 penwidth=3 color=#ff0000 show_if="always"

define sequence Reversed_Test_Block
	run block_loop_reverse_test "always"

define sequence combination_practice_block
	run block_loop_combination_practice "always"

define sequence reversed_practice_sequence
	run reversed_fixation "always"
	run reversed_target "always"
	run keyboard_response "always"
	run Error2 "[correct] = 0"
	run logger_attribute "always"

define loop Attribute_practice
	set repeat "1"
	set description "Repeatedly runs another item"
	set skip "0"
	set offset "no"
	set item "block_attribute"
	set column_order ""
	set cycles "1"
	set order "random"
	run block_attribute

define inline_script _______inline_script
	___run__
	response = ''
	
	while response != 'space':
	
	            from openexp.keyboard import keyboard
	
	            my_keyboard = keyboard(exp, timeout=10000)
	
	            response, timestamp = my_keyboard.get_key()
	__end__
	set _prepare ""
	set description "Executes Python code"

define sketchpad Attribute_fixation_dot
	set duration "300"
	set description "Displays stimuli"
	draw fixdot 0 0 color=white show_if="always"
	draw textline -360 -300 "Positive" center=1 color=white font_family="mono" font_size=18 font_italic=no font_bold=no show_if="always"
	draw textline 360 -300 "Negative" center=1 color=white font_family="mono" font_size=18 font_italic=no font_bold=no show_if="always"

define inline_script __inline_script
	___run__
	response = ''
	
	while response != 'space':
	
	            from openexp.keyboard import keyboard
	
	            my_keyboard = keyboard(exp, timeout=10000)
	
	            response, timestamp = my_keyboard.get_key()
	__end__
	set _prepare ""
	set description "Executes Python code"

define text_display End_Reverse_Practice
	set foreground "white"
	set font_size "12"
	set description "Presents a display consisting of text"
	set maxchar "50"
	set align "center"
	__content__
	This is the end of the fourth block.
	
	Press any key to continue.
	__end__
	set background "black"
	set duration "keypress"
	set font_family "mono"

define loop Combination_practice
	set item "combination_practice_block"
	set cycles "1"
	set column_order ""
	run combination_practice_block

define text_display End_Combination_Test
	set foreground "white"
	set font_size "12"
	set description "Presents a display consisting of text"
	set maxchar "50"
	set align "center"
	__content__
	This is the end of the third block.
	
	Press any key to continue.
	__end__
	set background "black"
	set duration "keypress"
	set font_family "mono"

define loop Combination_test
	set item "Combination_test_block"
	set cycles "1"
	set column_order ""
	run Combination_test_block

define sequence reversed_test_sequence
	run reversed_fixation "always"
	run reversed_target "always"
	run keyboard_response "always"
	run Error2 "[correct] = 0"
	run logger_attribute "always"

define sequence Combination_test_block
	run block_loop_combination_test "always"

define text_display End_Combination_Practice
	set foreground "white"
	set font_size "12"
	set description "Presents a display consisting of text"
	set maxchar "50"
	set align "center"
	__content__
	This is the end of the second block.
	
	Press any key to continue
	__end__
	set background "black"
	set duration "keypress"
	set font_family "mono"

define text_display End_of_Attribute
	set foreground "white"
	set font_size "12"
	set description "Presents a display consisting of text"
	set maxchar "50"
	set align "center"
	__content__
	This was the first block.
	
	Press Space to start the second block.
	__end__
	set background "black"
	set duration "keypress"
	set font_family "mono"

define sequence Attribute_sequence
	run Attribute_fixation_dot "always"
	run Attribute_target "always"
	run keyboard_response "always"
	run Error1 "[correct] = 0"
	run logger_attribute "always"

define sequence experiment
	run InstructionAttribute "always"
	run _______inline_script "always"
	run Attribute_practice "always"
	run End_of_Attribute "always"
	run Combination_Instruction_Practice "always"
	run _________inline_script "always"
	run PracticeTrial "always"
	run Combination_practice "always"
	run End_Combination_Practice "always"
	run Combination_Instruction_Test "always"
	run inline_script "always"
	run Testblok "always"
	run Combination_test "always"
	run End_Combination_Test "always"
	run Instructies_reversed_practice "always"
	run _inline_script "always"
	run Practiceblock2 "always"
	run Reversed_Practice "always"
	run End_Reverse_Practice "always"
	run Intruction_Reversed_Test "always"
	run __inline_script "always"
	run Testblok2 "always"
	run Reversed_Test "always"
	run The_Bitter_End "always"

define text_display InstructionAttribute
	set foreground "white"
	set font_size "12"
	set description "Presents a display consisting of text"
	set maxchar "50"
	set align "center"
	__content__
	During this task you will need to categorize words that appear on the screen.
	
	In this first block, you will need to categorize words as either "Positive" or "Negative".
	
	The left category - Positive - is connected to the "Z"-key on your keyboard.
	The right category - Negative - is connected to the "M"-key on your keyboard.
	
	Try to work as accurately and as fast as possible.
	It is best to put your fingers on the "Z"- and "M"-key already.
	When you make an error or are too late, you will get to see a red cross (X).
	When you get a red cross, you need to press another key in order to continue with the task.
	
	Press Space to continue.
	__end__
	set background "black"
	set duration "keypress"
	set font_family "mono"

define loop block_loop_reverse_test
	set repeat "3"
	set description "Repeatedly runs another item"
	set skip "0"
	set offset "no"
	set item "reversed_test_sequence"
	set column_order "stim;correct_response"
	set cycles "16"
	set order "random"
	setcycle 0 correct_response "m"
	setcycle 0 stim "1"
	setcycle 1 correct_response "z"
	setcycle 1 stim "2"
	setcycle 2 correct_response "m"
	setcycle 2 stim "3"
	setcycle 3 correct_response "m"
	setcycle 3 stim "4"
	setcycle 4 correct_response "z"
	setcycle 4 stim "5"
	setcycle 5 correct_response "z"
	setcycle 5 stim "6"
	setcycle 6 correct_response "m"
	setcycle 6 stim "7"
	setcycle 7 correct_response "z"
	setcycle 7 stim "8"
	setcycle 8 correct_response "m"
	setcycle 8 stim "9"
	setcycle 9 correct_response "m"
	setcycle 9 stim "10"
	setcycle 10 correct_response "m"
	setcycle 10 stim "11"
	setcycle 11 correct_response "m"
	setcycle 11 stim "12"
	setcycle 12 correct_response "z"
	setcycle 12 stim "13"
	setcycle 13 correct_response "z"
	setcycle 13 stim "14"
	setcycle 14 correct_response "z"
	setcycle 14 stim "15"
	setcycle 15 correct_response "z"
	setcycle 15 stim "16"
	run reversed_test_sequence

define sequence practice_combination_sequence
	run Combination_fixation "always"
	run Combination_Target "always"
	run keyboard_response "always"
	run Error "[correct] = 0"
	run logger_attribute "always"

define sequence block_attribute
	run block_loop_attribute "always"

define text_display Intruction_Reversed_Test
	set foreground "white"
	set font_size "12"
	set description "Presents a display consisting of text"
	set maxchar "50"
	set align "center"
	__content__
	In this block you will once more need to categorize words and pictures.
	
	Words will still need to be categorized as either "Positive" or "Negative".
	Pictures will need to be categorized as either "Monogamy" or "Multiple Partners".
	
	Press the "Z"-key for words that are positive or pictures that express multiple partners.
	Press the "M"-key for words that are negative or pictures that express monogamy.
	 
	Try to work as accurately and as fast as possible.
	It is best to put your fingers on the "Z"- and "M"-key already.
	When you make an error or are too late, you will get to see a red cross (X).
	When you get a red cross, you need to press another key in order to continue with the task.
	
	Press Space to continue.
	__end__
	set background "black"
	set duration "keypress"
	set font_family "mono"

define sketchpad Error1
	set duration "keypress"
	set description "Displays stimuli"
	draw textline -360 -300 "Positive" center=1 color=white font_family="mono" font_size=18 font_italic=no font_bold=no show_if="always"
	draw textline 360 -300 "Negative" center=1 color=white font_family="mono" font_size=18 font_italic=no font_bold=no show_if="always"
	draw line -32 -32 32 32 penwidth=5 color=#ff0000 show_if="always"
	draw line 32 -32 -32 32 penwidth=5 color=#ff0000 show_if="always"

define sketchpad Error2
	set duration "keypress"
	set description "Displays stimuli"
	draw textline -360 -300 "Positive" center=1 color=white font_family="mono" font_size=18 font_italic=no font_bold=no show_if="always"
	draw textline 360 -300 "Negative" center=1 color=white font_family="mono" font_size=18 font_italic=no font_bold=no show_if="always"
	draw textline 360 -250 "Monogamy" center=1 color=red font_family="mono" font_size=18 font_italic=no font_bold=no show_if="always"
	draw textline -360 -250 "Multiple Partners" center=1 color=red font_family="mono" font_size=18 font_italic=no font_bold=no show_if="always"
	draw line -32 -32 32 32 penwidth=3 color=#ff0000 show_if="always"
	draw line 32 -32 -32 32 penwidth=3 color=#ff0000 show_if="always"

define loop block_loop_attribute
	set repeat "2"
	set description "Repeatedly runs another item"
	set skip "0"
	set offset "no"
	set item "Attribute_sequence"
	set column_order "stim;correct_response"
	set cycles "8"
	set order "random"
	setcycle 0 correct_response "m"
	setcycle 0 stim "9"
	setcycle 1 correct_response "m"
	setcycle 1 stim "10"
	setcycle 2 correct_response "m"
	setcycle 2 stim "11"
	setcycle 3 correct_response "m"
	setcycle 3 stim "12"
	setcycle 4 correct_response "z"
	setcycle 4 stim "13"
	setcycle 5 correct_response "z"
	setcycle 5 stim "14"
	setcycle 6 correct_response "z"
	setcycle 6 stim "15"
	setcycle 7 correct_response "z"
	setcycle 7 stim "16"
	run Attribute_sequence

define inline_script _inline_script
	___run__
	response = ''
	
	while response != 'space':
	
	            from openexp.keyboard import keyboard
	
	            my_keyboard = keyboard(exp, timeout=10000)
	
	            response, timestamp = my_keyboard.get_key()
	__end__
	set _prepare ""
	set description "Executes Python code"

define sketchpad Attribute_target
	set duration "0"
	set description "Displays stimuli"
	draw textline -360 -300 "Positive" center=1 color=white font_family="mono" font_size=18 font_italic=no font_bold=no show_if="always"
	draw textline 360 -300 "Negative" center=1 color=white font_family="mono" font_size=18 font_italic=no font_bold=no show_if="always"
	draw image 0 0 "stim[stim].JPG" scale=1 center=1 show_if="always"

define text_display The_Bitter_End
	set foreground "white"
	set font_size "12"
	set description "Presents a display consisting of text"
	set maxchar "50"
	set align "center"
	__content__
	This is the end of the fifth block.
	
	Press any key to continue.
	__end__
	set background "black"
	set duration "keypress"
	set font_family "mono"

define text_display Testblok2
	set foreground "white"
	set font_size "12"
	set description "Presents a display consisting of text"
	set maxchar "50"
	set align "center"
	__content__
	The next block is a test block with the new positions.
	
	Press any key to continue.
	__end__
	set background "black"
	set duration "keypress"
	set font_family "mono"

define text_display PracticeTrial
	set foreground "white"
	set font_size "13"
	set description "Presents a display consisting of text"
	set maxchar "50"
	set align "center"
	__content__
	The next block is a practice block.
	
	Press any key to start the block.
	__end__
	set background "black"
	set duration "keypress"
	set font_family "mono"

define loop block_loop_reverse_practice
	set repeat "2"
	set description "Repeatedly runs another item"
	set skip "0"
	set offset "no"
	set item "reversed_practice_sequence"
	set column_order "stim;correct_response"
	set cycles "16"
	set order "random"
	setcycle 0 correct_response "m"
	setcycle 0 stim "1"
	setcycle 1 correct_response "z"
	setcycle 1 stim "2"
	setcycle 2 correct_response "m"
	setcycle 2 stim "3"
	setcycle 3 correct_response "m"
	setcycle 3 stim "4"
	setcycle 4 correct_response "z"
	setcycle 4 stim "5"
	setcycle 5 correct_response "z"
	setcycle 5 stim "6"
	setcycle 6 correct_response "m"
	setcycle 6 stim "7"
	setcycle 7 correct_response "z"
	setcycle 7 stim "8"
	setcycle 8 correct_response "m"
	setcycle 8 stim "9"
	setcycle 9 correct_response "m"
	setcycle 9 stim "10"
	setcycle 10 correct_response "m"
	setcycle 10 stim "11"
	setcycle 11 correct_response "m"
	setcycle 11 stim "12"
	setcycle 12 correct_response "z"
	setcycle 12 stim "13"
	setcycle 13 correct_response "z"
	setcycle 13 stim "14"
	setcycle 14 correct_response "z"
	setcycle 14 stim "15"
	setcycle 15 correct_response "z"
	setcycle 15 stim "16"
	run reversed_practice_sequence

define inline_script inline_script
	___run__
	response = ''
	
	while response != 'space':
	
	            from openexp.keyboard import keyboard
	
	            my_keyboard = keyboard(exp, timeout=2000)
	
	            response, timestamp = my_keyboard.get_key()
	__end__
	set _prepare ""
	set description "Executes Python code"

define text_display Combination_Instruction_Test
	set foreground "white"
	set font_size "12"
	set description "Presents a display consisting of text"
	set maxchar "50"
	set align "center"
	__content__
	In this block you will once more need to categorize words and pictures.
	
	Words will still need to be categorized as either "Positive" or "Negative".
	Pictures will need to be categorized as either "Monogamy" or "Multiple Partners".
	
	Press the "Z"-key for words that are positive or pictures expressing monogamy.
	Press the "M"-key for words that are negative or pictures expressing multiple partners.
	
	Try to work as accurately and as fast as possible.
	It is best to put your fingers on the "Z"- and "M"-key already.
	When you make an error or are too late, you will get to see a red cross (X).
	When you get a red cross, you need to press another key in order to continue with the task.
	
	Press Space to continue.
	__end__
	set background "black"
	set duration "keypress"
	set font_family "mono"

define loop Reversed_Practice
	set item "Reversed_practice_block"
	set cycles "1"
	set column_order ""
	run Reversed_practice_block

define logger logger_attribute
	set ignore_missing "yes"
	set description "Logs experimental data"
	set auto_log "no"
	set use_quotes "yes"
	log "response"
	log "response_time"
	log "response_keyboard_response"
	log "response_time_keyboard_response"
	log "correct"
	log "correct_keyboard_response"
	log "average_response_time"
	log "avg_rt"
	log "accuracy"
	log "acc"
	log "stim"
	log "count_Attribute_sequence"
	log "count_experiment"
	log "count_block_attribute"

define text_display Instructies_reversed_practice
	set foreground "#ffffff"
	set font_size "12"
	set description "Presents a display consisting of text"
	set maxchar "50"
	set align "center"
	__content__
	In this block you will once more need to categorize words and pictures.
	
	Words will still need to be categorized as either "Positive" or "Negative".
	Pictures will need to be categorized as either "Monogamy" or "Multiple Partners".
	
	PAY CLOSE ATTENTION because the categories "Monogamy" and "Multiple Partners" have switched places.
	Press the "Z"-key for words that are positive or pictures that express multiple partners.
	Press the "M"-key for words that are negative or pictures that express monogamy.
	 
	Try to work as accurately and as fast as possible.
	It is best to put your fingers on the "Z"- and "M"-key already.
	When you make an error or are too late, you will get to see a red cross (X).
	When you get a red cross, you need to press another key in order to continue with the task.
	
	Press Space to continue.
	__end__
	set background "black"
	set duration "keypress"
	set font_family "mono"

define sketchpad reversed_fixation
	set duration "300"
	set description "Displays stimuli"
	draw fixdot 0 0 color=white show_if="always"
	draw textline -360 -300 "Positive" center=1 color=white font_family="mono" font_size=18 font_italic=no font_bold=no show_if="always"
	draw textline 360 -300 "Negative" center=1 color=white font_family="mono" font_size=18 font_italic=no font_bold=no show_if="always"
	draw textline 360 -250 "Monogamy" center=1 color=red font_family="mono" font_size=18 font_italic=no font_bold=no show_if="always"
	draw textline -360 -250 "Multiple Partners" center=1 color=red font_family="mono" font_size=18 font_italic=no font_bold=no show_if="always"

define text_display Practiceblock2
	set foreground "white"
	set font_size "12"
	set description "Presents a display consisting of text"
	set maxchar "50"
	set align "center"
	__content__
	The next block is a test block to practice the new combinations.
	
	Press any key to start.
	__end__
	set background "black"
	set duration "keypress"
	set font_family "mono"

define loop block_loop_combination_test
	set repeat "3"
	set description "Repeatedly runs another item"
	set skip "0"
	set offset "no"
	set item "test_combination_sequence"
	set column_order "stim;correct_response"
	set cycles "16"
	set order "random"
	setcycle 0 correct_response "z"
	setcycle 0 stim "1"
	setcycle 1 correct_response "m"
	setcycle 1 stim "2"
	setcycle 2 correct_response "z"
	setcycle 2 stim "3"
	setcycle 3 correct_response "z"
	setcycle 3 stim "4"
	setcycle 4 correct_response "m"
	setcycle 4 stim "5"
	setcycle 5 correct_response "m"
	setcycle 5 stim "6"
	setcycle 6 correct_response "z"
	setcycle 6 stim "7"
	setcycle 7 correct_response "m"
	setcycle 7 stim "8"
	setcycle 8 correct_response "m"
	setcycle 8 stim "9"
	setcycle 9 correct_response "m"
	setcycle 9 stim "10"
	setcycle 10 correct_response "m"
	setcycle 10 stim "11"
	setcycle 11 correct_response "m"
	setcycle 11 stim "12"
	setcycle 12 correct_response "z"
	setcycle 12 stim "13"
	setcycle 13 correct_response "z"
	setcycle 13 stim "14"
	setcycle 14 correct_response "z"
	setcycle 14 stim "15"
	setcycle 15 correct_response "z"
	setcycle 15 stim "16"
	run test_combination_sequence

define sketchpad reversed_target
	set duration "0"
	set description "Displays stimuli"
	draw textline -360 -300 "Positive" center=1 color=white font_family="mono" font_size=18 font_italic=no font_bold=no show_if="always"
	draw textline 360 -300 "Negative" center=1 color=white font_family="mono" font_size=18 font_italic=no font_bold=no show_if="always"
	draw textline 360 -250 "Monogamy" center=1 color=red font_family="mono" font_size=18 font_italic=no font_bold=no show_if="always"
	draw textline -360 -250 "Multiple Partners" center=1 color=red font_family="mono" font_size=18 font_italic=no font_bold=no show_if="always"
	draw image 0 0 "stim[stim].JPG" scale=1 center=1 show_if="always"

define sketchpad Combination_Target
	set duration "0"
	set description "Displays stimuli"
	draw textline -360 -300 "Positive" center=1 color=white font_family="mono" font_size=18 font_italic=no font_bold=no show_if="always"
	draw textline 360 -300 "Negative" center=1 color=white font_family="mono" font_size=18 font_italic=no font_bold=no show_if="always"
	draw textline -360 -250 "Monogamy" center=1 color=red font_family="mono" font_size=18 font_italic=no font_bold=no show_if="always"
	draw textline 360 -250 "Multiple Partners" center=1 color=red font_family="mono" font_size=18 font_italic=no font_bold=no show_if="always"
	draw image 0 0 "stim[stim].JPG" scale=1 center=1 show_if="always"

define sequence test_combination_sequence
	run Combination_fixation "always"
	run Combination_Target "always"
	run keyboard_response "always"
	run Error "[correct] = 0"
	run logger_attribute "always"

define inline_script _________inline_script
	___run__
	response = ''
	
	while response != 'space':
	
	            from openexp.keyboard import keyboard
	
	            my_keyboard = keyboard(exp, timeout=10000)
	
	            response, timestamp = my_keyboard.get_key()
	__end__
	set _prepare ""
	set description "Executes Python code"

define sketchpad Combination_fixation
	set duration "300"
	set description "Displays stimuli"
	draw fixdot 0 0 color=white show_if="always"
	draw textline -360 -300 "Positive" center=1 color=white font_family="mono" font_size=18 font_italic=no font_bold=no show_if="always"
	draw textline 360 -300 "Negative" center=1 color=white font_family="mono" font_size=18 font_italic=no font_bold=no show_if="always"
	draw textline -360 -250 "Monogamy" center=1 color=red font_family="mono" font_size=18 font_italic=no font_bold=no show_if="always"
	draw textline 360 -250 "Multiple Partners" center=1 color=red font_family="mono" font_size=18 font_italic=no font_bold=no show_if="always"

define sequence Reversed_practice_block
	run block_loop_reverse_practice "always"
