# Supplementary material for: Implicit attitudes to sexual partner concurrency vary by sexual orientation but not by gender—A cross sectional study of Belgian students
Source: PLoS One. 2018 May 8;13(5):e0196821. doi: 10.1371/journal.pone.0196821 (PMC5940213; doi:10.1371/journal.pone.0196821)
Supplement: S2 IAT Test — (GZ) [file pone.0196821.s002.tar.gz › script.opensesame]

# Generated by OpenSesame 0.27.1 (Frisky Freud)
# Tue May 19 17:33:16 2015 (nt)
# <http://www.cogsci.nl/opensesame>

set foreground "white"
set subject_parity "even"
set font_size "18"
set description "Default description"
set font_family "mono"
set title "New experiment"
set font_bold "no"
set coordinates "relative"
set height "768"
set mouse_backend "legacy"
set width "1024"
set compensation "0"
set sampler_backend "legacy"
set keyboard_backend "legacy"
set background "black"
set subject_nr "0"
set canvas_backend "legacy"
set start "experiment"
set synth_backend "legacy"
set font_italic "no"

define text_display Combination_Instruction_Practice
	set foreground "white"
	set font_size "12"
	set description "Presents a display consisting of text"
	set maxchar "50"
	set align "center"
	__content__
	In dit blok moet u weer woorden categoriseren als "Positief" of "Negatief".
	
	In dit blok wordt een tweede categorie geintroduceerd.
	U moet ook afbeeldingen categoriseren als "Monogamie" of "Meerdere Partners".
	De categorie "Monogamie" behoort bij de "Z"-toets.
	De categorie "Meerdere Partners" behoort bij de "M"-toets.
	
	Met "Monogamie" bedoelen we afbeeldingen die iemand tonen die slechts een partner heeft.
	Met "Meerdere Partners" bedoelen we afbeeldingen die iemand tonen die een relatie heeft met meerdere personen tegelijk.
	
	Probeer zo snel en nauwkeurig mogelijk te werken.
	Het is het beste al su uw vingers reeds op de "Z"- en "M"-toetsen zet.
	Als u een fout maakt of als u te laat bent met drukken, krijgt u een rood kruis (X) op het scherm te zien.
	Als u een rood kruis krijgt, moet u op eender welke toets drukken om verder te gaan met de taak.
	
	Druk op de spatiebalk om verder te gaan.
	__end__
	set background "black"
	set duration "keypress"
	set font_family "mono"

define keyboard_response keyboard_response
	set allowed_responses "z;m"
	set description "Collects keyboard responses"
	set timeout "10000"
	set flush "yes"

define loop block_loop_combination_practice
	set repeat "2"
	set description "Repeatedly runs another item"
	set skip "0"
	set offset "no"
	set item "practice_combination_sequence"
	set column_order "stim;correct_response"
	set cycles "16"
	set order "random"
	setcycle 0 correct_response "z"
	setcycle 0 stim "1"
	setcycle 1 correct_response "m"
	setcycle 1 stim "2"
	setcycle 2 correct_response "z"
	setcycle 2 stim "3"
	setcycle 3 correct_response "z"
	setcycle 3 stim "4"
	setcycle 4 correct_response "m"
	setcycle 4 stim "5"
	setcycle 5 correct_response "m"
	setcycle 5 stim "6"
	setcycle 6 correct_response "z"
	setcycle 6 stim "7"
	setcycle 7 correct_response "m"
	setcycle 7 stim "8"
	setcycle 8 correct_response "m"
	setcycle 8 stim "9"
	setcycle 9 correct_response "m"
	setcycle 9 stim "10"
	setcycle 10 correct_response "m"
	setcycle 10 stim "11"
	setcycle 11 correct_response "m"
	setcycle 11 stim "12"
	setcycle 12 correct_response "z"
	setcycle 12 stim "13"
	setcycle 13 correct_response "z"
	setcycle 13 stim "14"
	setcycle 14 correct_response "z"
	setcycle 14 stim "15"
	setcycle 15 correct_response "z"
	setcycle 15 stim "16"
	run practice_combination_sequence

define loop Reversed_Test
	set item "Reversed_Test_Block"
	set cycles "1"
	set column_order ""
	run Reversed_Test_Block

define text_display Testblok
	set foreground "white"
	set font_size "12"
	set description "Presents a display consisting of text"
	set maxchar "50"
	set align "center"
	__content__
	Het volgende blok is een testblok.
	
	Druk op eender welke toets om te starten.
	__end__
	set background "black"
	set duration "keypress"
	set font_family "mono"

define sketchpad Error
	set duration "keypress"
	set description "Displays stimuli"
	draw textline -360 -300 "Positief" center=1 color=white font_family="mono" font_size=18 font_italic=no font_bold=no show_if="always"
	draw textline 360 -300 "Negatief" center=1 color=white font_family="mono" font_size=18 font_italic=no font_bold=no show_if="always"
	draw textline -360 -250 "Monogamie" center=1 color=red font_family="mono" font_size=18 font_italic=no font_bold=no show_if="always"
	draw textline 360 -250 "Meerdere Partners" center=1 color=red font_family="mono" font_size=18 font_italic=no font_bold=no show_if="always"
	draw line -32 -32 32 32 penwidth=3 color=#ff0000 show_if="always"
	draw line 32 -32 -32 32 penwidth=3 color=#ff0000 show_if="always"

define sequence Reversed_Test_Block
	run block_loop_reverse_test "always"

define sequence combination_practice_block
	run block_loop_combination_practice "always"

define sequence reversed_practice_sequence
	run reversed_fixation "always"
	run reversed_target "always"
	run keyboard_response "always"
	run Error2 "[correct] = 0"
	run logger_attribute "always"

define loop Attribute_practice
	set repeat "1"
	set description "Repeatedly runs another item"
	set skip "0"
	set offset "no"
	set item "block_attribute"
	set column_order ""
	set cycles "1"
	set order "random"
	run block_attribute

define inline_script _______inline_script
	___run__
	response = ''
	
	while response != 'space':
	
	            from openexp.keyboard import keyboard
	
	            my_keyboard = keyboard(exp, timeout=10000)
	
	            response, timestamp = my_keyboard.get_key()
	__end__
	set _prepare ""
	set description "Executes Python code"

define sketchpad Attribute_fixation_dot
	set duration "300"
	set description "Displays stimuli"
	draw fixdot 0 0 color=white show_if="always"
	draw textline -360 -300 "Positief" center=1 color=white font_family="mono" font_size=18 font_italic=no font_bold=no show_if="always"
	draw textline 360 -300 "Negatief" center=1 color=white font_family="mono" font_size=18 font_italic=no font_bold=no show_if="always"

define inline_script __inline_script
	___run__
	response = ''
	
	while response != 'space':
	
	            from openexp.keyboard import keyboard
	
	            my_keyboard = keyboard(exp, timeout=10000)
	
	            response, timestamp = my_keyboard.get_key()
	__end__
	set _prepare ""
	set description "Executes Python code"

define text_display End_Reverse_Practice
	set foreground "white"
	set font_size "12"
	set description "Presents a display consisting of text"
	set maxchar "50"
	set align "center"
	__content__
	Dit is het einde van het vierde blok.
	
	Druk op eender welke toets om verder te gaan.
	__end__
	set background "black"
	set duration "keypress"
	set font_family "mono"

define loop Combination_practice
	set item "combination_practice_block"
	set cycles "1"
	set column_order ""
	run combination_practice_block

define text_display End_Combination_Test
	set foreground "white"
	set font_size "12"
	set description "Presents a display consisting of text"
	set maxchar "50"
	set align "center"
	__content__
	Dit is het einde van het derde blok.
	
	Druk op eender welke toets om verder te gaan.
	__end__
	set background "black"
	set duration "keypress"
	set font_family "mono"

define loop Combination_test
	set item "Combination_test_block"
	set cycles "1"
	set column_order ""
	run Combination_test_block

define sequence reversed_test_sequence
	run reversed_fixation "always"
	run reversed_target "always"
	run keyboard_response "always"
	run Error2 "[correct] = 0"
	run logger_attribute "always"

define sequence Combination_test_block
	run block_loop_combination_test "always"

define text_display End_Combination_Practice
	set foreground "white"
	set font_size "12"
	set description "Presents a display consisting of text"
	set maxchar "50"
	set align "center"
	__content__
	Dit is het einde van het tweede blok.
	
	Duw op eender welke toets om verder te gaan.
	__end__
	set background "black"
	set duration "keypress"
	set font_family "mono"

define text_display End_of_Attribute
	set foreground "white"
	set font_size "12"
	set description "Presents a display consisting of text"
	set maxchar "50"
	set align "center"
	__content__
	Dit was het eerste blok.
	
	Druk op de spatiebalk om verder te gaan.
	__end__
	set background "black"
	set duration "keypress"
	set font_family "mono"

define sequence Attribute_sequence
	run Attribute_fixation_dot "always"
	run Attribute_target "always"
	run keyboard_response "always"
	run Error1 "[correct] = 0"
	run logger_attribute "always"

define sequence experiment
	run InstructionAttribute "always"
	run _______inline_script "always"
	run Attribute_practice "always"
	run End_of_Attribute "always"
	run Combination_Instruction_Practice "always"
	run _________inline_script "always"
	run PracticeTrial "always"
	run Combination_practice "always"
	run End_Combination_Practice "always"
	run Combination_Instruction_Test "always"
	run inline_script "always"
	run Testblok "always"
	run Combination_test "always"
	run End_Combination_Test "always"
	run Instructies_reversed_practice "always"
	run _inline_script "always"
	run Practiceblock2 "always"
	run Reversed_Practice "always"
	run End_Reverse_Practice "always"
	run Intruction_Reversed_Test "always"
	run __inline_script "always"
	run Testblok2 "always"
	run Reversed_Test "always"
	run The_Bitter_End "always"

define text_display InstructionAttribute
	set foreground "white"
	set font_size "12"
	set description "Presents a display consisting of text"
	set maxchar "50"
	set align "center"
	__content__
	Tijdens deze taak moet u woorden categoriseren die op het scherm verschijnen.
	
	In dit eerste blok moet u woorden categoriseren als ofwel "Positief" ofwel "Negatief"
	
	Bij de linkercategorie - Positief - moet u op de "Z"-toets drukken.
	Bij de rechtercategorie - Negatief - moet u op de "M"-toets drukken.
	
	Probeer zo snel en nauwkeurig mogelijk te werken.
	Het is het beste al su uw vingers reeds op de "Z"- en "M"-toetsen zet.
	Als u een fout maakt of als u te laat bent met drukken, krijgt u een rood kruis (X) op het scherm te zien.
	Als u een rood kruis krijgt, moet u op eender welke toets drukken om verder te gaan met de taak.
	
	Druk op de spatiebalk om verder te gaan.
	__end__
	set background "black"
	set duration "keypress"
	set font_family "mono"

define loop block_loop_reverse_test
	set repeat "3"
	set description "Repeatedly runs another item"
	set skip "0"
	set offset "no"
	set item "reversed_test_sequence"
	set column_order "stim;correct_response"
	set cycles "16"
	set order "random"
	setcycle 0 correct_response "m"
	setcycle 0 stim "1"
	setcycle 1 correct_response "z"
	setcycle 1 stim "2"
	setcycle 2 correct_response "m"
	setcycle 2 stim "3"
	setcycle 3 correct_response "m"
	setcycle 3 stim "4"
	setcycle 4 correct_response "z"
	setcycle 4 stim "5"
	setcycle 5 correct_response "z"
	setcycle 5 stim "6"
	setcycle 6 correct_response "m"
	setcycle 6 stim "7"
	setcycle 7 correct_response "z"
	setcycle 7 stim "8"
	setcycle 8 correct_response "m"
	setcycle 8 stim "9"
	setcycle 9 correct_response "m"
	setcycle 9 stim "10"
	setcycle 10 correct_response "m"
	setcycle 10 stim "11"
	setcycle 11 correct_response "m"
	setcycle 11 stim "12"
	setcycle 12 correct_response "z"
	setcycle 12 stim "13"
	setcycle 13 correct_response "z"
	setcycle 13 stim "14"
	setcycle 14 correct_response "z"
	setcycle 14 stim "15"
	setcycle 15 correct_response "z"
	setcycle 15 stim "16"
	run reversed_test_sequence

define sequence practice_combination_sequence
	run Combination_fixation "always"
	run Combination_Target "always"
	run keyboard_response "always"
	run Error "[correct] = 0"
	run logger_attribute "always"

define sequence block_attribute
	run block_loop_attribute "always"

define text_display Intruction_Reversed_Test
	set foreground "white"
	set font_size "12"
	set description "Presents a display consisting of text"
	set maxchar "50"
	set align "center"
	__content__
	In dit blok moet u opnieuw woorden en afbeeldingen categoriseren.
	
	Woorden moeten nog steeds gecategoriseerd worden als "Positief" of "Negatief".
	Afbeeldingen moeten nog steeds gecategoriseerd worden als ofwel "Monogamie" ofwel "Meerdere Partners".
	
	Druk op de "Z"-toets voor woorden die positief zijn of afbeeldingen die meerdere partners uitdrukken.
	Druk op de "M"-toets voor woorden die negatief zijn of die monogamie uitdrukken.
	
	Probeer zo snel en nauwkeurig mogelijk te werken.
	Het is het beste al su uw vingers reeds op de "Z"- en "M"-toetsen zet.
	Als u een fout maakt of als u te laat bent met drukken, krijgt u een rood kruis (X) op het scherm te zien.
	Als u een rood kruis krijgt, moet u op eender welke toets drukken om verder te gaan met de taak.
	
	Druk op de spatiebalk om verder te gaan.
	__end__
	set background "black"
	set duration "keypress"
	set font_family "mono"

define sketchpad Error1
	set duration "keypress"
	set description "Displays stimuli"
	draw textline -360 -300 "Positief" center=1 color=white font_family="mono" font_size=18 font_italic=no font_bold=no show_if="always"
	draw textline 360 -300 "Negatief" center=1 color=white font_family="mono" font_size=18 font_italic=no font_bold=no show_if="always"
	draw line -32 -32 32 32 penwidth=5 color=#ff0000 show_if="always"
	draw line 32 -32 -32 32 penwidth=5 color=#ff0000 show_if="always"

define sketchpad Error2
	set duration "keypress"
	set description "Displays stimuli"
	draw textline -360 -300 "Positief" center=1 color=white font_family="mono" font_size=18 font_italic=no font_bold=no show_if="always"
	draw textline 360 -300 "Negatief" center=1 color=white font_family="mono" font_size=18 font_italic=no font_bold=no show_if="always"
	draw textline 360 -250 "Monogamie" center=1 color=red font_family="mono" font_size=18 font_italic=no font_bold=no show_if="always"
	draw textline -360 -250 "Meerdere Partners" center=1 color=red font_family="mono" font_size=18 font_italic=no font_bold=no show_if="always"
	draw line -32 -32 32 32 penwidth=3 color=#ff0000 show_if="always"
	draw line 32 -32 -32 32 penwidth=3 color=#ff0000 show_if="always"

define loop block_loop_attribute
	set repeat "2"
	set description "Repeatedly runs another item"
	set skip "0"
	set offset "no"
	set item "Attribute_sequence"
	set column_order "stim;correct_response"
	set cycles "8"
	set order "random"
	setcycle 0 correct_response "m"
	setcycle 0 stim "9"
	setcycle 1 correct_response "m"
	setcycle 1 stim "10"
	setcycle 2 correct_response "m"
	setcycle 2 stim "11"
	setcycle 3 correct_response "m"
	setcycle 3 stim "12"
	setcycle 4 correct_response "z"
	setcycle 4 stim "13"
	setcycle 5 correct_response "z"
	setcycle 5 stim "14"
	setcycle 6 correct_response "z"
	setcycle 6 stim "15"
	setcycle 7 correct_response "z"
	setcycle 7 stim "16"
	run Attribute_sequence

define inline_script _inline_script
	___run__
	response = ''
	
	while response != 'space':
	
	            from openexp.keyboard import keyboard
	
	            my_keyboard = keyboard(exp, timeout=10000)
	
	            response, timestamp = my_keyboard.get_key()
	__end__
	set _prepare ""
	set description "Executes Python code"

define sketchpad Attribute_target
	set duration "0"
	set description "Displays stimuli"
	draw textline -360 -300 "Positief" center=1 color=white font_family="mono" font_size=18 font_italic=no font_bold=no show_if="always"
	draw textline 360 -300 "Negatief" center=1 color=white font_family="mono" font_size=18 font_italic=no font_bold=no show_if="always"
	draw image 0 0 "stim[stim].JPG" scale=1 center=1 show_if="always"

define text_display The_Bitter_End
	set foreground "white"
	set font_size "12"
	set description "Presents a display consisting of text"
	set maxchar "50"
	set align "center"
	__content__
	Dit is het einde van het vijfde blok.
	
	Druk op een toets om de taak af te sluiten.
	__end__
	set background "black"
	set duration "keypress"
	set font_family "mono"

define text_display Testblok2
	set foreground "white"
	set font_size "12"
	set description "Presents a display consisting of text"
	set maxchar "50"
	set align "center"
	__content__
	Het volgende blok is een testblok met de nieuwe posities.
	
	Druk op eender welke toets om verder te gaan.
	__end__
	set background "black"
	set duration "keypress"
	set font_family "mono"

define text_display PracticeTrial
	set foreground "white"
	set font_size "13"
	set description "Presents a display consisting of text"
	set maxchar "50"
	set align "center"
	__content__
	Het volgende blok is een oefenblok.
	
	Duw op eender welke toets om met dit blok te starten.
	__end__
	set background "black"
	set duration "keypress"
	set font_family "mono"

define loop block_loop_reverse_practice
	set repeat "2"
	set description "Repeatedly runs another item"
	set skip "0"
	set offset "no"
	set item "reversed_practice_sequence"
	set column_order "stim;correct_response"
	set cycles "16"
	set order "random"
	setcycle 0 correct_response "m"
	setcycle 0 stim "1"
	setcycle 1 correct_response "z"
	setcycle 1 stim "2"
	setcycle 2 correct_response "m"
	setcycle 2 stim "3"
	setcycle 3 correct_response "m"
	setcycle 3 stim "4"
	setcycle 4 correct_response "z"
	setcycle 4 stim "5"
	setcycle 5 correct_response "z"
	setcycle 5 stim "6"
	setcycle 6 correct_response "m"
	setcycle 6 stim "7"
	setcycle 7 correct_response "z"
	setcycle 7 stim "8"
	setcycle 8 correct_response "m"
	setcycle 8 stim "9"
	setcycle 9 correct_response "m"
	setcycle 9 stim "10"
	setcycle 10 correct_response "m"
	setcycle 10 stim "11"
	setcycle 11 correct_response "m"
	setcycle 11 stim "12"
	setcycle 12 correct_response "z"
	setcycle 12 stim "13"
	setcycle 13 correct_response "z"
	setcycle 13 stim "14"
	setcycle 14 correct_response "z"
	setcycle 14 stim "15"
	setcycle 15 correct_response "z"
	setcycle 15 stim "16"
	run reversed_practice_sequence

define inline_script inline_script
	___run__
	response = ''
	
	while response != 'space':
	
	            from openexp.keyboard import keyboard
	
	            my_keyboard = keyboard(exp, timeout=2000)
	
	            response, timestamp = my_keyboard.get_key()
	__end__
	set _prepare ""
	set description "Executes Python code"

define text_display Combination_Instruction_Test
	set foreground "white"
	set font_size "12"
	set description "Presents a display consisting of text"
	set maxchar "50"
	set align "center"
	__content__
	In dit blok moet u weer woorden en afbeeldingen categoriseren.
	
	Woorden moeten nog steeds als "Positief" of "Negatief" worden gecategoriseerd.
	Afbeeldingen moeten nog steeds als "Monogamie" of "Meerdere Partners" worden gecategoriseerd.
	
	Druk op de "Z"-toets voor woorden die positief zijn of voor afbeeldingen die monogamie uitdrukken.
	Druk op de "M"-toets voor woorden die negatief zijn of voor afbeeldingen die meerdere partners uitdrukken.
	
	Probeer zo snel en nauwkeurig mogelijk te werken.
	Het is het beste al su uw vingers reeds op de "Z"- en "M"-toetsen zet.
	Als u een fout maakt of als u te laat bent met drukken, krijgt u een rood kruis (X) op het scherm te zien.
	Als u een rood kruis krijgt, moet u op eender welke toets drukken om verder te gaan met de taak.
	
	Druk op de spatiebalk om verder te gaan.
	__end__
	set background "black"
	set duration "keypress"
	set font_family "mono"

define loop Reversed_Practice
	set item "Reversed_practice_block"
	set cycles "1"
	set column_order ""
	run Reversed_practice_block

define logger logger_attribute
	set ignore_missing "yes"
	set description "Logs experimental data"
	set auto_log "no"
	set use_quotes "yes"
	log "response"
	log "response_time"
	log "response_keyboard_response"
	log "response_time_keyboard_response"
	log "correct"
	log "correct_keyboard_response"
	log "average_response_time"
	log "avg_rt"
	log "accuracy"
	log "acc"
	log "stim"
	log "count_Attribute_sequence"
	log "count_experiment"
	log "count_block_attribute"

define text_display Instructies_reversed_practice
	set foreground "#ffffff"
	set font_size "12"
	set description "Presents a display consisting of text"
	set maxchar "50"
	set align "center"
	__content__
	In dit blok moet u weer woorden en afbeeldingen categoriseren.
	
	Woorden moeten nog steeds als "Positief" of "Negatief" worden gecategoriseerd.
	Afbeeldingen moeten nog steeds als "Monogamie" of "Meerdere Partners" worden categoriseerd/
	
	LET GOED OP!!!! De woorden "Monogaam" en "Meerdere Partners" zijn van plaats gewisseld.
	Duw de "Z"-toets voor woorden die iets positief uitdrukken of afbeeldingen die meerdere partners uitdrukken.
	Duw op de "M"-toets voor woorden die iets negatief uitdrukken of afbeeldingen die monogamie uitdrukken.
	
	Probeer zo snel en nauwkeurig mogelijk te werken.
	Het is het beste al su uw vingers reeds op de "Z"- en "M"-toetsen zet.
	Als u een fout maakt of als u te laat bent met drukken, krijgt u een rood kruis (X) op het scherm te zien.
	Als u een rood kruis krijgt, moet u op eender welke toets drukken om verder te gaan met de taak.
	
	Druk op de spatiebalk om verder te gaan.
	__end__
	set background "black"
	set duration "keypress"
	set font_family "mono"

define sketchpad reversed_fixation
	set duration "300"
	set description "Displays stimuli"
	draw fixdot 0 0 color=white show_if="always"
	draw textline -360 -300 "Positief" center=1 color=white font_family="mono" font_size=18 font_italic=no font_bold=no show_if="always"
	draw textline 360 -300 "Negatief" center=1 color=white font_family="mono" font_size=18 font_italic=no font_bold=no show_if="always"
	draw textline 360 -250 "Monogamie" center=1 color=red font_family="mono" font_size=18 font_italic=no font_bold=no show_if="always"
	draw textline -360 -250 "Meerdere Partners" center=1 color=red font_family="mono" font_size=18 font_italic=no font_bold=no show_if="always"

define text_display Practiceblock2
	set foreground "white"
	set font_size "12"
	set description "Presents a display consisting of text"
	set maxchar "50"
	set align "center"
	__content__
	Het volgende blok is een oefenblok om de nieuwe posities te oefenen.
	
	Druk op eender welke toets om te starten.
	__end__
	set background "black"
	set duration "keypress"
	set font_family "mono"

define loop block_loop_combination_test
	set repeat "3"
	set description "Repeatedly runs another item"
	set skip "0"
	set offset "no"
	set item "test_combination_sequence"
	set column_order "stim;correct_response"
	set cycles "16"
	set order "random"
	setcycle 0 correct_response "z"
	setcycle 0 stim "1"
	setcycle 1 correct_response "m"
	setcycle 1 stim "2"
	setcycle 2 correct_response "z"
	setcycle 2 stim "3"
	setcycle 3 correct_response "z"
	setcycle 3 stim "4"
	setcycle 4 correct_response "m"
	setcycle 4 stim "5"
	setcycle 5 correct_response "m"
	setcycle 5 stim "6"
	setcycle 6 correct_response "z"
	setcycle 6 stim "7"
	setcycle 7 correct_response "m"
	setcycle 7 stim "8"
	setcycle 8 correct_response "m"
	setcycle 8 stim "9"
	setcycle 9 correct_response "m"
	setcycle 9 stim "10"
	setcycle 10 correct_response "m"
	setcycle 10 stim "11"
	setcycle 11 correct_response "m"
	setcycle 11 stim "12"
	setcycle 12 correct_response "z"
	setcycle 12 stim "13"
	setcycle 13 correct_response "z"
	setcycle 13 stim "14"
	setcycle 14 correct_response "z"
	setcycle 14 stim "15"
	setcycle 15 correct_response "z"
	setcycle 15 stim "16"
	run test_combination_sequence

define sketchpad reversed_target
	set duration "0"
	set description "Displays stimuli"
	draw textline -360 -300 "Positief" center=1 color=white font_family="mono" font_size=18 font_italic=no font_bold=no show_if="always"
	draw textline 360 -300 "Negatief" center=1 color=white font_family="mono" font_size=18 font_italic=no font_bold=no show_if="always"
	draw textline 360 -250 "Monogamie" center=1 color=red font_family="mono" font_size=18 font_italic=no font_bold=no show_if="always"
	draw textline -360 -250 "Meerdere Partners" center=1 color=red font_family="mono" font_size=18 font_italic=no font_bold=no show_if="always"
	draw image 0 0 "stim[stim].JPG" scale=1 center=1 show_if="always"

define sketchpad Combination_Target
	set duration "0"
	set description "Displays stimuli"
	draw textline -360 -300 "Positief" center=1 color=white font_family="mono" font_size=18 font_italic=no font_bold=no show_if="always"
	draw textline 360 -300 "Negatief" center=1 color=white font_family="mono" font_size=18 font_italic=no font_bold=no show_if="always"
	draw textline -360 -250 "Monogamie" center=1 color=red font_family="mono" font_size=18 font_italic=no font_bold=no show_if="always"
	draw textline 360 -250 "Meerdere Partners" center=1 color=red font_family="mono" font_size=18 font_italic=no font_bold=no show_if="always"
	draw image 0 0 "stim[stim].JPG" scale=1 center=1 show_if="always"

define sequence test_combination_sequence
	run Combination_fixation "always"
	run Combination_Target "always"
	run keyboard_response "always"
	run Error "[correct] = 0"
	run logger_attribute "always"

define inline_script _________inline_script
	___run__
	response = ''
	
	while response != 'space':
	
	            from openexp.keyboard import keyboard
	
	            my_keyboard = keyboard(exp, timeout=10000)
	
	            response, timestamp = my_keyboard.get_key()
	__end__
	set _prepare ""
	set description "Executes Python code"

define sketchpad Combination_fixation
	set duration "300"
	set description "Displays stimuli"
	draw fixdot 0 0 color=white show_if="always"
	draw textline -360 -300 "Positief" center=1 color=white font_family="mono" font_size=18 font_italic=no font_bold=no show_if="always"
	draw textline 360 -300 "Negatief" center=1 color=white font_family="mono" font_size=18 font_italic=no font_bold=no show_if="always"
	draw textline -360 -250 "Monogamie" center=1 color=red font_family="mono" font_size=18 font_italic=no font_bold=no show_if="always"
	draw textline 360 -250 "Meerdere Partners" center=1 color=red font_family="mono" font_size=18 font_italic=no font_bold=no show_if="always"

define sequence Reversed_practice_block
	run block_loop_reverse_practice "always"
